# Supplementary material for: Omics-Based Comparison of Fungal Virulence Genes, Biosynthetic Gene Clusters, and Small Molecules in Penicillium expansum and Penicillium chrysogenum
Source: J Fungi (Basel). 2024 Dec 28;11(1):14. doi: 10.3390/jof11010014 (PMC11766614; doi:10.3390/jof11010014)
Supplement: Supplementary file 1 [file jof-11-00014-s001.zip]

Archive with 1 entries (1 files):
- jof-3318209-supplementary.pdf
